# Supplementary material for: Endothelial CDS2 deficiency causes VEGFA-mediated vascular regression and tumor inhibition
Source: Cell Res. 2019 Sep 9;29(11):895–910. doi: 10.1038/s41422-019-0229-5 (PMC6889172; doi:10.1038/s41422-019-0229-5)
Supplement: Supplementary file 9 — Supplementary information, Table S1 [file 41422_2019_229_MOESM9_ESM.xlsx]

## Sheet: Sheet1
Supplementary Table S1. Collected information about Cas9 gRNA, morpholino, genotyping and qPCR oligos applied in this study.
1. gRNA target sequence for CRISPR/cas9-mediated cds2 mutagenesis
cds2 gRNA ts	5’-GAGAACCTCCGGTGTGTCAT-3’
2. Primers for zebrafish cds2 mutant genotype identification
name	Forward primer	Reverse primer
cds2-gp1	5’-TCAACAAAAGCATCCTCGAT-3’	5’-CGGCATTGTGCTGAGATTAG-3’
3. Morpholino sequences
name	sequence	Notes
cds2	5’-TCGCTGTCGTAATTCTGTCATGGTG-3’	Reference 28
plcg1	5’-GCGCTCGCAGCCATTTCCCCTGTTT-3’	Reference 89
ptena	5’-TTAGTTTAGCAGTCATTGCCATGAC-3’	Reference 90
ptenb	5’CAAATTCCTTTATGATCGCAGCCAT-3’	Reference 90
4. Primers for mice genotype identification
name	Forward primer	Reverse primer
Cdh5-CreERT2	5’-CCAAAATTTGCCTGCATTACCGGTCGATGC-3’	5’-ATCCAGGTTACGGATATAGT-3’
Cds2 flox	5’-TGTCTTCTTATACCTCCTCC-3’	5’-GCACTGGCATAGTGAGGTGA-3’
5. Primers for mycoplasma contamination detection
name	Forward primer	Reverse primer
mycoplasma-gp	5’-GGGAGCAAACAGGATTAGATACCCT-3’	5’-TGCACCATCTGTCACTCTGTTAACCTC-3’
6. Primers for quantitative real-time PCR
name	Forward primer	Reverse primer
zebrafish actb	5’-ATGGATGAGGAAATCGCTG-3’	5’- ATGCCAACCATCACTCCCTG-3’
zebrafish vegfaa	5’-AGCAAAAATGATGTGATTCC-3’	5’-GCATCCTGCACAGCGCATGA-3’
zebrafish phd3	5’-CCTGGAAATGGAGCTGGATA-3’	5’-CCGGTCAAATAAAGGCTCAA-3’
zebrafish epo	5’-GCATCAGACAAGTGCTGCG-3’	5’-AGACAGGTGCATTGGCGAG-3’
zebrafish igfbp1a	5’-CGCAAGAAACTGGTGGAAC-3’	5’-TGGCAGGTAGAATCTGGTCAA-3’
mouse Vegfaa	5’-TCCCATGAAGTGATCAAGT-3’	5’-GCACACAGGACGGCTTGAAG-3’
mouse Cds2	5’-GCGGAAACAGCTCCCCTACC-3’	5’-CCAAAGTCAGGATGCCTCTC-3’
mouse Actb	5’-CCAACCGTGAAAAGATGACC-3’	5’-ACCAGAGGCATACAGGGACA-3’
mouse bFgf	5’-ACACGTCAAACTACAACTCCA-3’	5’-TCAGCTCTTTAGCAGACATTGG-3’
mouse Hgf	5’-TTGCCCTATTTCCCGTTGTG-3’	5’-CCTACTGTTGTTTGTGTTGG-3’
mouse Tgfb	5’-GGACTCTCCACCTGCAAGAC-3’	5’-GACTGGCGAGCCTTAGTTTG-3’
mouse Plgf	5’-CTCTCTGGAACACAGGCAGA-3’	5’-CCGTAGCTGTACCACGAAGA-3’
mouse Vegfb	5’-TGACATCATCCATCCCACTC-3’	5’-CCTTGGCAATGGAGGAAG-3’
mouse Vegfc	5’-CAGTGTCAGGCAGCTAACAAG-3’	5’-GGTCCACAGACATCATGGAA-3’
mouse Egf	5’-GGCTTGGAACTTTCCATCAA-3’	5’-CAGGTCCTTCTGCACCTCTC-3’
mouse Pdgfb	5’-CCCACAGTGGCTTTTCATTT-3’	5’-GTGAACGTAGGGGAAGTGGA-3’
mouse Sod2	5’-GCAAGGAACAACAGGCCTTA-3’	5’-GTAGTAAGCGTGCTCCCACAC-3’
mouse Cited2	5’-TCGCAAAGACGGAAGGAC-3’	5’-TGCTGCTGGTGATGATGC-3’
mouse Myc	5’-CCAGCAGCGACTCTGAAGAA-3’	5’-TGTGCGGAGGTTTGCTGTG-3’
mouse Spry2	5’-GCAGACAGCCCATGACAGT-3’	5’-CTGGGTAAGGGCATCTCTTG-3’
7. siRNA sequence
CDS2 siRNA	5’-CUUGUUAUCCACAACCUAUTT-3’	Reference 28
8. vivo morpholino sequences
Cds2 vMO-1	5’-GGCTTGTCAACGATACTTACAATCA-3’
Cds2 vMO-2	5’-CCTCTGCCGTAGTTCGGTCATGCT-3’
